# Supplementary material for: A new nodule-associated bacterium, Cupriavidus consociatus sp. nov. Isolated from the root nodules of Leucaena sp. and Arachis sp. growing in a cacao field in Chiapas, Mexico
Source: PLoS One. 2025 May 27;20(5):e0324390. doi: 10.1371/journal.pone.0324390 (PMC12180409; doi:10.1371/journal.pone.0324390)
Supplement: S3 Table — (XLSX) [file pone.0324390.s003.xlsx]

## Sheet: Sheet1
S3 Table. Genome and ubiquinone protein accession numbers.
	Accession number (JGI or NCBI)
Cupriavidus strain	Genome accession number	UbiA	UbiB	UbiD	UbiE	UbiF	UbiG	UbiH	UbiJ	UbiX
Cupriavidus agavae ASC-9842T	2802428841	2802645958	2802648012	2802646168	2802648015	2802649905	2802647715	2802647957	2802648013	2802649940
Cupriavidus alkaliphilus ASC-732T	2671180232	2671929940	2671930640	2671930186	2671930637	2671935183	2671930959	2671930697	2671930639	2671935227
Cupriavidus basilensis RK1T	8115621944	8115625494	8115622470	8115625148	8115622467	8115625696	8115622890	8115622536	8115622469	8115623792
Cupriavidus campinensis WS2T	8071480097	8071484270	8071484845	8071482433	8071484848	8071481206	8071480805	8071483010	8071484846	8071480498
Cupriavidus cauae MKL-01T	2899850777	2899853217	2899855012	2899854723	2899855015	2899851727	2899854531	2899853082	2899855013	2899851488
Cupriavidus consociatus LEh21	GCA_030143845.1	MDK2661860.1	MDK2656767.1	MDK2658373.1	MDK2656764.1	MDK2659197.1	MDK2658901.1	MDK2656821.1	MDK2656766.1	MDK2659210.1
Cupriavidus consociatus LEh25T	GCA_017814975.1	MBP0625120.1	MBP0620112.1	MBP0621698.1	MBP0620109.1	MBP0622512.1	MBP0622224.1	MBP0620166.1	MBP0620111.1	MBP0622525.1
Cupriavidus gilardii ATCC 700815T	8115146045	8115146937	8115150100	8115147719	8115150972	8115147228	8115146209	8115148736	8115150101	8115150778
Cupriavidus lacuanae S23T	2899826043	2899826429	2899830341	2899826175	2899830344	2899830917	2899828367	2899830274	2899830342	2899829231
Cupriavidus laharis 1263aT	8068918485	8068921752	8068923579	8068921490	8068923576	8068922537	8068918734	8068918485	8068923578	8068924107
"Cupriavidus malaysiensis" USMAA1020T	2721755486	2722721716	2722718854	2722721490	2722718851	2722721910	2722719334	2722718910	2722718853	2722721955
Cupriavidus metallidurans CH34T	637000230	637978339	637975748	637978096	637975745	637978596	637976087	637975804	637975747	637978610
Cupriavidus nantongensis X1T	2687453284	2688183864	2688180536	2688183604	2688180533	2688184079	2688180884	2688180604	2688180535	2688184124
Cupriavidus necator N-1T	650716031	650994945	650992359	650994640	650992356	650995150	650992688	650992416	650992358	650995162
"Cupriavidus neocaledonicus" STM 6070	2513237165	2514040952	2514040062	2514041183	2514040059	2514044108	2514042185	2514040119	2514040061	2514044045
Cupriavidus numazuensis TE26T	3003465734	3003467059	3003468655	3003471988	3003468652	3003472768	3003468063	3003468714	3003468654	3003470651
Cupriavidus oxalaticus Ox1T	8115023971	8115029450	8115026867	8115029174	8115026864	8115029670	8115027206	8115026920	8115026866	8115029713
Cupriavidus pauculus ATCC 700817T	8115756523	8115757605	8115758513	8115761718	8115758516	8115762016	8115757327	8115758455	8115758514	8115757869
Cupriavidus plantarum ASC-64T	2681812959	2682278182	2682280378	2682280122	2682280381	2682283101	2682278436	2682280323	2682280379	2682283114
Cupriavidus pinatubonensis JMP134	637000229	637692214	637689824	637690155	637689821	637692452	637691989	637689880	637689823	637692464
Cupriavidus respiraculi AU3313T	8068924240	8068927473	8068926996	8068927711	8068926999	8068929047	8068926732	8068926940	8068926997	8068926815
Cupriavidus taiwanensis LMG 19424T	644736347	644748898	644746722	644748661	644746719	644749104	644747086	644746790	644746721	644749148
Cupriavidus yeoncheonensis DCY 86T	3003445690	3003446411	3003449635	3003446160	3003449632	3003451677	3003448040	3003449693	3003449634	3003451659
