# Supplementary material for: A new nodule-associated bacterium, Cupriavidus consociatus sp. nov. Isolated from the root nodules of Leucaena sp. and Arachis sp. growing in a cacao field in Chiapas, Mexico
Source: PLoS One. 2025 May 27;20(5):e0324390. doi: 10.1371/journal.pone.0324390 (PMC12180409; doi:10.1371/journal.pone.0324390)
Supplement: S4 Table — (XLSX) [file pone.0324390.s004.xlsx]

## Sheet: Sheet1
S4 Table. Genome and NifH protein accession numbers at IMG-JGI or NCBI.
	Genome accession number	NifH accession number
Bradyrhizobium japonicum ATCC 10324T	2511231207	2512003565
Burkholderia vietnamiensis TVV75T	2636415515	2636890153
Cupriavidus basilensis KF708	2645728066	2648169564
Cupriavidus consociatus LEh21	GCA_030143845.1	MDK2662125.1
Cupriavidus consociatus LEh25T	GCA_017814975.1	MBP0625383.1
"Cupriavidus neocaledonicus" STM 6070T	2513237165	2514045776
Cupriavidus taiwanensis R1T	644736347	644749850
Paraburkholderia aromaticivorans BN5T	2775506701	2775520212
"Paraburkholderia atlantica" CNPSo 3155T	2902682994	2902687581
Paraburkholderia caballeronis TNe-841T	2693429824	2694833567
Paraburkholderia diazotrophica JPY461T	2654588103	2656927206
Paraburkholderia dilworthii HMBI 3353T	2508501124	2509124918
Paraburkholderia dioscoreae Msb3T	2888204321	2888210009
Paraburkholderia dipogonis HAMBI 3637T	2900634093	2900643150
Paraburkholderia franconis CNPSo 3157T	2904615490	2904618544
Paraburkholderia guartelaensis CNPSo 3008T	2883087390	2883095999
Paraburkholderia kirstenboschensis Kb15T	2681812994	2682438963
Paraburkholderia kururiensis KP23T	2579778690	2580570522
Paraburkholderia lycopersici TNe-862T	2675903029	2676345512
Paraburkholderia mimosarum PAS44T	2513237083	2513565940
Paraburkholderia phymatum STM 815T	8111916876	8111924887
Paraburkholderia piptadeniae STM 7183T	2791355137	2792841460
Paraburkholderia rhynchosiae HAMBI 3354T	2900613355	2900617081
Paraburkholderia ribeironis STM7296T	2751185846	2753569248
Paraburkholderia sabiae Br3407T	2996260335	2996268547
Paraburkholderia silvatlantica SRMrh-20T	2501025504	2501414169
Paraburkholderia sprentiae HAMBI3357T	2510065045	2510249617
Paraburkholderia steynii HC1.1baT	2921643360	2921648008
Paraburkholderia tuberum STM 678T	2512047030	2512348683
Paraburkholderia unamae MTl-641T	2501025502	2501079502
Paraburkholderia xenovorans LB400T	2597490151	2598517357
Rhizobium etli CFN42T	640427137	640427295
Trinickia caryophylli Ballard 720	2708742541	2709114472
Trinickia symbiotica JPY-345T	2708743149	2710194109
