# Supplementary material for: A new nodule-associated bacterium, Cupriavidus consociatus sp. nov. Isolated from the root nodules of Leucaena sp. and Arachis sp. growing in a cacao field in Chiapas, Mexico
Source: PLoS One. 2025 May 27;20(5):e0324390. doi: 10.1371/journal.pone.0324390 (PMC12180409; doi:10.1371/journal.pone.0324390)
Supplement: S5 Table — (XLSX) [file pone.0324390.s005.xlsx]

## Sheet: Sheet1
S5 Table. Genome and NodC protein accession numbers.
	Genome accession number	NodC accession number
Cupriavidus consociatus LEh21	GCA_030143845.1	MDK2661887.1
Cupriavidus consociatus LEh25T	GCA_017814975.1	MBP0625148.1
Cupriavidus necator UYPR2.512	GCA_000379565.1	WP_232431587.1
Cupriavidus necator UFLA02-73	Not available	HQ684063.1
"Cupriavidus neocaledonicus" STM 6070T	2513237165	2514045873
Cupriavidus taiwanensis R1T	644751875	644736347
Mesorhizobium loti ATCC 600743T	QGGH01000021	PWJ86855.1
"Paraburkholderia atlantica" CNPSo 3155T	2902687545	2902682994
Paraburkholderia diazotrophica JPY461T	2654588103	2656926016
Paraburkholderia dipogonis ICMP19430T	2900634093	2900643207
Paraburkholderia franconis CNPSo 3157T	2904615490	2904617787
Paraburkholderia guartelaensis CNPSo 3008T	2883087390	2883094312
Paraburkholderia mimosarum PAS44T	2513237083	2513565135
Paraburkholderia nodosa Br3437T	2515154189	2516024676
Paraburkholderia phenoliruptrix BR3459	2518645580	2518906502
Paraburkholderia phymatum STM 815T	8111916876	8111924404
Paraburkholderia piptadeniae STM 7183T	2791355137	2792841339
Paraburkholderia rhynchosiae WSM3937T	2900613355	2900617099
Paraburkholderia ribeironis STM 7296T	2751185846	2753569216
Paraburkholderia sabiae Br3407T	2996260335	2996268493
Paraburkholderia sprentiae WSM5005T	2510065045	2510249606
Paraburkholderia steynii HC1.1baT	2921643360	2921647991
Paraburkholderia tuberum STM 678T	2512047030	2512348634
Paraburkholderia youngii STM169T	GCA_013366925.1	NVI09337.1
Rhizobium etli CFN42T	640427137	640427366
Trinickia symbiotica JPY-345T	2708743149	2710194073
